# Supplementary material for: Tangent space alignment: Transfer learning for Brain-Computer Interface
Source: Front Hum Neurosci. 2022 Dec 2;16:1049985. doi: 10.3389/fnhum.2022.1049985 (PMC9755175; doi:10.3389/fnhum.2022.1049985)
Supplement: Supplementary file 1 [file Data_Sheet_1.ZIP]

Archive with 82 entries (82 files):
- main.tex
- frontiers_suppmat.cls
- logo1.eps
- MI/accuracy_002-2014_pca3threshold0.60.jpg
- MI/accuracy_004-2014_pca3threshold0.60.jpg
- MI/accuracy_004-2015_pca3threshold0.60.jpg
- MI/accuracy_Alexandre_Motor_Imagery_pca3threshold0.60.jpg
- MI/accuracy_Cho2017_pca3threshold0.60.jpg
- MI/accuracy_Grosse-Wentrup_2009_pca3threshold0.60.jpg
- MI/accuracy_Physionet_Motor_Imagery_pca3threshold0.60.jpg
- MI/accuracy_table_001-2014_pca3threshold0.60.jpg
- MI/accuracy_table_001-2015_pca3threshold0.60.jpg
- MI/accuracy_table_002-2014_pca3threshold0.60.jpg
- MI/accuracy_table_004-2014_pca3threshold0.60.jpg
- MI/accuracy_table_004-2015_pca3threshold0.60.jpg
- MI/accuracy_table_Alexandre_Motor_Imagery_pca3threshold0.60.jpg
- MI/accuracy_table_Cho2017_pca3threshold0.60.jpg
- MI/accuracy_table_Grosse-Wentrup_2009_pca3threshold0.60.jpg
- MI/accuracy_table_Physionet_Motor_Imagery_pca3threshold0.60.jpg
- MI/accuracy_table_Weibo_2014_pca3threshold0.60.jpg
- MI/accuracy_table_Zhou_2016_pca3threshold0.60.jpg
- MI/accuracy_Weibo_2014_pca3threshold0.60.jpg
- MI/accuracy_Zhou_2016_pca3threshold0.60.jpg
- MI/seriation_both_001-2014_pca3threshold0.60.jpg
- MI/seriation_both_001-2015_pca3threshold0.60.jpg
- MI/seriation_both_002-2014_pca3threshold0.60.jpg
- MI/seriation_both_004-2014_pca3threshold0.60.jpg
- MI/seriation_both_004-2015_pca3threshold0.60.jpg
- MI/seriation_both_Alexandre_Motor_Imagery_pca3threshold0.60.jpg
- MI/seriation_both_Cho2017_pca3threshold0.60.jpg
- MI/seriation_both_Grosse-Wentrup_2009_pca3threshold0.60.jpg
- MI/seriation_both_Physionet_Motor_Imagery_pca3threshold0.60.jpg
- MI/seriation_both_Weibo_2014_pca3threshold0.60.jpg
- MI/seriation_both_Zhou_2016_pca3threshold0.60.jpg
- MI/accuracy_001-2014_pca3threshold0.60.jpg
- MI/accuracy_001-2015_pca3threshold0.60.jpg
- MI/004-2014_threshold_0.60.jpg
- MI/004-2015_threshold_0.60.jpg
- MI/Alexandre_Motor_Imagery_threshold_0.60.jpg
- MI/Cho2017_threshold_0.60.jpg
- MI/Grosse-Wentrup_2009_threshold_0.60.jpg
- MI/Physionet_Motor_Imagery_threshold_0.60.jpg
- MI/Weibo_2014_threshold_0.60.jpg
- MI/Zhou_2016_threshold_0.60.jpg
- MI/001-2014_threshold_0.60.jpg
- MI/001-2015_threshold_0.60.jpg
- MI/002-2014_threshold_0.60.jpg
- ERP/008-2014_threshold_0.60.jpg
- ERP/009-2014_threshold_0.60.jpg
- ERP/Brain_Invaders_2013a_threshold_0.60.jpg
- ERP/EPFL_P300_dataset_threshold_0.60.jpg
- ERP/003-2015_threshold_0.60.jpg
- ERP/seriation_both_008-2014_pca3threshold0.60.jpg
- ERP/seriation_both_009-2014_pca3threshold0.60.jpg
- ERP/seriation_both_Brain_Invaders_2013a_pca3threshold0.60.jpg
- ERP/seriation_both_EPFL_P300_dataset_pca3threshold0.60.jpg
- ERP/accuracy_003-2015_pca3threshold0.60.jpg
- ERP/accuracy_008-2014_pca3threshold0.60.jpg
- ERP/accuracy_009-2014_pca3threshold0.60.jpg
- ERP/accuracy_Brain_Invaders_2013a_pca3threshold0.60.jpg
- ERP/accuracy_EPFL_P300_dataset_pca3threshold0.60.jpg
- ERP/accuracy_table_003-2015_pca3threshold0.60.jpg
- ERP/accuracy_table_008-2014_pca3threshold0.60.jpg
- ERP/accuracy_table_009-2014_pca3threshold0.60.jpg
- ERP/accuracy_table_Brain_Invaders_2013a_pca3threshold0.60.jpg
- ERP/accuracy_table_EPFL_P300_dataset_pca3threshold0.60.jpg
- ERP/seriation_both_003-2015_pca3threshold0.60.jpg
- SSVEP/accuracy_table_SSVEP_Wang_pca3threshold0.60.jpg
- SSVEP/seriation_both_SSVEP_Exoskeleton_pca3threshold0.60.jpg
- SSVEP/seriation_both_SSVEP_MAMEM3_pca3threshold0.60.jpg
- SSVEP/seriation_both_SSVEP_Nakanishi_pca3threshold0.60.jpg
- SSVEP/seriation_both_SSVEP_Wang_pca3threshold0.60.jpg
- SSVEP/accuracy_SSVEP_Exoskeleton_pca3threshold0.60.jpg
- SSVEP/accuracy_SSVEP_MAMEM3_pca3threshold0.60.jpg
- SSVEP/accuracy_SSVEP_Nakanishi_pca3threshold0.60.jpg
- SSVEP/accuracy_SSVEP_Wang_pca3threshold0.60.jpg
- SSVEP/accuracy_table_SSVEP_Exoskeleton_pca3threshold0.60.jpg
- SSVEP/accuracy_table_SSVEP_MAMEM3_pca3threshold0.60.jpg
- SSVEP/accuracy_table_SSVEP_Nakanishi_pca3threshold0.60.jpg
- SSVEP/SSVEP_Exoskeleton_threshold_0.60.jpg
- SSVEP/SSVEP_Nakanishi_threshold_0.60.jpg
- SSVEP/SSVEP_Wang_threshold_0.60.jpg
