# Supplementary material for: Tangent space alignment: Transfer learning for Brain-Computer Interface
Source: Front Hum Neurosci. 2022 Dec 2;16:1049985. doi: 10.3389/fnhum.2022.1049985 (PMC9755175; doi:10.3389/fnhum.2022.1049985)
Supplement: Supplementary file 1 [file Data_Sheet_1.ZIP › main.tex]

\documentclass[8pt]{frontiers_suppmat}
% \usepackage[latin1]{inputenc}
\usepackage{float}
\usepackage{epstopdf}


% \usepackage{svg}

% \epstopdfsetup{outdir=./ERP/}

% \def\keyFont{\fontsize{8}{11}\helveticabold }


\begin{document}


\onecolumn
\firstpage{1}

\title[Supplementary Material]{Supplementary material}

\maketitle

\section{Database 003-2015 (ERP)}

\begin{figure}[H]
    \centering
    \includegraphics[scale=0.5]{"ERP/accuracy_003-2015_pca3threshold0.60.jpg"}
    \caption{Accuracy as a function of the number of alignment trials for TSA and RPA methods for database 003-2015.}
\end{figure}

\begin{figure}[H]
    \centering
    \includegraphics[scale=0.55]{"ERP/seriation_both_003-2015_pca3threshold0.60.jpg"}
    \caption{Seriation plots for TSA (left) and RPA (right) methods for database 003-2015.}
\end{figure} 

\begin{table}[H]
    \centering
    \caption{Subject-wise balanced accuracy for database 003-2015.}
    \includegraphics[scale=0.9]{"ERP/accuracy_table_003-2015_pca3threshold0.60.jpg"}
\end{table}

\begin{table}[H]
    \centering
    \caption{Subject-wise p-values for database 003-2015.}
    \includegraphics[scale=0.9]{"ERP/003-2015_threshold_0.60.jpg"}
\end{table}

\newpage
\section{Database 008-2014 (ERP)}

\begin{figure}[H]
    \centering
    \includegraphics[scale=0.5]{"ERP/accuracy_008-2014_pca3threshold0.60.jpg"}
    \caption{Accuracy as a function of the number of alignment trials for TSA and RPA methods for database 008-2014.}
\end{figure}

\begin{figure}[H]
    \centering
    \includegraphics[scale=0.55]{"ERP/seriation_both_008-2014_pca3threshold0.60.jpg"}
    \caption{Seriation plots for TSA (left) and RPA (right) methods for database 008-2014.}
\end{figure} 

\begin{table}[H]
    \centering
    \caption{Subject-wise balanced accuracy for database 008-2014.}
    \includegraphics[scale=0.9]{"ERP/accuracy_table_008-2014_pca3threshold0.60.jpg"}
\end{table}

\begin{table}[H]
    \centering
    \caption{Subject-wise p-values for database 008-2014.}
    \includegraphics[scale=0.9]{"ERP/008-2014_threshold_0.60.jpg"}
\end{table}

\newpage
\section{Database 009-2014 (ERP)}

\begin{figure}[H]
    \centering
    \includegraphics[scale=0.5]{"ERP/accuracy_009-2014_pca3threshold0.60.jpg"}
    \caption{Accuracy as a function of the number of alignment trials for TSA and RPA methods for database 009-2014.}
\end{figure}

\begin{figure}[H]
    \centering
    \includegraphics[scale=0.55]{"ERP/seriation_both_009-2014_pca3threshold0.60.jpg"}
    \caption{Seriation plots for TSA (left) and RPA (right) methods for database 009-2014.}
\end{figure} 

\begin{table}[H]
    \centering
    \caption{Subject-wise balanced accuracy for database 009-2014.}
    \includegraphics[scale=0.9]{"ERP/accuracy_table_009-2014_pca3threshold0.60.jpg"}
\end{table}

\begin{table}[H]
    \centering
    \caption{Subject-wise p-values for database 009-2014.}
    \includegraphics[scale=0.9]{"ERP/009-2014_threshold_0.60.jpg"}
\end{table}

\newpage
\section{Database Brain Invaders 2013a (ERP)}

\begin{figure}[H]
    \centering
    \includegraphics[scale=0.5]{ERP/accuracy_Brain_Invaders_2013a_pca3threshold0.60.jpg}
    \caption{Accuracy as a function of the number of alignment trials for TSA and RPA methods for database Brain Invaders 2013a.}
\end{figure}

\begin{figure}[H]
    \centering
    \includegraphics[scale=0.55]{"ERP/seriation_both_Brain_Invaders_2013a_pca3threshold0.60.jpg"}
    \caption{Seriation plots for TSA (left) and RPA (right) methods for database Brain Invaders 2013a.}
\end{figure} 

\begin{table}[H]
    \centering
    \caption{Subject-wise balanced accuracy for database Brain Invaders 2013a.}
    \includegraphics[scale=0.9]{"ERP/accuracy_table_Brain_Invaders_2013a_pca3threshold0.60.jpg"}
\end{table}

\begin{table}[H]
    \centering
    \caption{Subject-wise p-values for database Brain Invaders 2013a.}
    \includegraphics[scale=0.9]{"ERP/Brain_Invaders_2013a_threshold_0.60.jpg"}
\end{table}


\newpage
\section{Database EPFL P300 (ERP)}

\begin{figure}[H]
    \centering
    \includegraphics[scale=0.5]{"ERP/accuracy_EPFL_P300_dataset_pca3threshold0.60.jpg"}
    \caption{Accuracy as a function of the number of alignment trials for TSA and RPA methods for database EPFL P300.}
\end{figure}

\begin{figure}[H]
    \centering
    \includegraphics[scale=0.55]{"ERP/seriation_both_EPFL_P300_dataset_pca3threshold0.60.jpg"}
    
\end{figure} 

\begin{table}[H]
    \centering
    \caption{Subject-wise balanced accuracy for database EPFL P300.}
    \includegraphics[scale=0.9]{"ERP/accuracy_table_EPFL_P300_dataset_pca3threshold0.60.jpg"}
\end{table}

\begin{table}[H]
    \centering
    \caption{Subject-wise p-values for database EPFL P300.}
    \includegraphics[scale=0.9]{"ERP/EPFL_P300_dataset_threshold_0.60.jpg"}
\end{table}

\newpage


\section{Database 001-2014 (MI)}

\begin{figure}[H]
    \centering
    \includegraphics[scale=0.5]{"MI/accuracy_001-2014_pca3threshold0.60.jpg"}
    \caption{Accuracy as a function of the number of alignment trials for TSA and RPA methods for database 001-2014.}
\end{figure}

\begin{figure}[H]
    \centering
    \includegraphics[scale=0.55]{"MI/seriation_both_001-2014_pca3threshold0.60.jpg"}
    \caption{Seriation plots for TSA (left) and RPA (right) methods for database 001-2014.}
\end{figure} 

\begin{table}[H]
    \centering
    \caption{Subject-wise balanced accuracy for database 001-2014.}
    \includegraphics[scale=0.9]{"MI/accuracy_table_001-2014_pca3threshold0.60.jpg"}
\end{table}

\begin{table}[H]
    \centering
    \caption{Subject-wise p-values for database 001-2014.}
    \includegraphics[scale=0.9]{"MI/001-2014_threshold_0.60.jpg"}
\end{table}


\newpage
\section{Database 001-2015 (MI)}

\begin{figure}[H]
    \centering
    \includegraphics[scale=0.5]{"MI/accuracy_001-2015_pca3threshold0.60.jpg"}
    \caption{Accuracy as a function of the number of alignment trials for TSA and RPA methods for database 001-2015.}
\end{figure}

\begin{figure}[H]
    \centering
    \includegraphics[scale=0.55]{"MI/seriation_both_001-2015_pca3threshold0.60.jpg"}
    \caption{Seriation plots for TSA (left) and RPA (right) methods for database 001-2015.}
\end{figure} 

\begin{table}[H]
    \centering
    \caption{Subject-wise balanced accuracy for database 001-2015.}
    \includegraphics[scale=0.9]{"MI/accuracy_table_001-2015_pca3threshold0.60.jpg"}
\end{table}

\begin{table}[H]
    \centering
    \caption{Subject-wise p-values for database 001-2015.}
    \includegraphics[scale=0.9]{"MI/001-2015_threshold_0.60.jpg"}
\end{table}

\newpage
\section{Database 002-2014 (MI)}

\begin{figure}[H]
    \centering
    \includegraphics[scale=0.5]{"MI/accuracy_002-2014_pca3threshold0.60.jpg"}
    \caption{Accuracy as a function of the number of alignment trials for TSA and RPA methods for database 002-2014.}
\end{figure}

\begin{figure}[H]
    \centering
    \includegraphics[scale=0.55]{"MI/seriation_both_002-2014_pca3threshold0.60.jpg"}
    \caption{Seriation plots for TSA (left) and RPA (right) methods for database 002-2014.}
\end{figure} 

\begin{table}[H]
    \centering
    \caption{Subject-wise balanced accuracy for database 002-2014.}
    \includegraphics[scale=0.9]{"MI/accuracy_table_002-2014_pca3threshold0.60.jpg"}
\end{table}

\begin{table}[H]
    \centering
    \caption{Subject-wise p-values for database 002-2014.}
    \includegraphics[scale=0.9]{"MI/002-2014_threshold_0.60.jpg"}
\end{table}


\newpage

\section{Database 004-2014 (MI)}

\begin{figure}[H]
    \centering
    \includegraphics[scale=0.5]{"MI/accuracy_004-2014_pca3threshold0.60.jpg"}
    \caption{Accuracy as a function of the number of alignment trials for TSA and RPA methods for database 004-2014.}
\end{figure}

\begin{figure}[H]
    \centering
    \includegraphics[scale=0.55]{"MI/seriation_both_004-2014_pca3threshold0.60.jpg"}
    \caption{Seriation plots for TSA (left) and RPA (right) methods for database 004-2014.}
\end{figure} 

\begin{table}[H]
    \centering
    \caption{Subject-wise balanced accuracy for database 004-2014.}
    \includegraphics[scale=0.9]{"MI/accuracy_table_004-2014_pca3threshold0.60.jpg"}
\end{table}

\begin{table}[H]
    \centering
    \caption{Subject-wise p-values for database 004-2014.}
    \includegraphics[scale=0.9]{"MI/004-2014_threshold_0.60.jpg"}
\end{table}


\newpage
\section{Database Alexandre Motor Imagery (MI)}

\begin{figure}[H]
    \centering
    \includegraphics[scale=0.5]{"MI/accuracy_Alexandre_Motor_Imagery_pca3threshold0.60.jpg"}
    \caption{Accuracy as a function of the number of alignment trials for TSA and RPA methods for database Alexandre Motor Imagery.}
\end{figure}

\begin{figure}[H]
    \centering
    \includegraphics[scale=0.55]{"MI/seriation_both_Alexandre_Motor_Imagery_pca3threshold0.60.jpg"}
    \caption{Seriation plots for TSA (left) and RPA (right) methods for database Alexandre Motor Imagery.}
\end{figure} 

\begin{table}[H]
    \centering
    \caption{Subject-wise balanced accuracy for database Alexandre Motor Imagery.}
    \includegraphics[scale=0.9]{"MI/accuracy_table_Alexandre_Motor_Imagery_pca3threshold0.60.jpg"}
\end{table}

\begin{table}[H]
    \centering
    \caption{Subject-wise p-values for database Alexandre Motor Imagery.}
    \includegraphics[scale=0.9]{"MI/Alexandre_Motor_Imagery_threshold_0.60.jpg"}
\end{table}


\newpage
\section{Database Cho2017 (MI)}

\begin{figure}[H]
    \centering
    \includegraphics[scale=0.5]{"MI/accuracy_Cho2017_pca3threshold0.60.jpg"}
    \caption{Accuracy as a function of the number of alignment trials for TSA and RPA methods for database Cho2017.}
\end{figure}

\begin{figure}[H]
    \centering
    \includegraphics[scale=0.55]{"MI/seriation_both_Cho2017_pca3threshold0.60.jpg"}
    \caption{Seriation plots for TSA (left) and RPA (right) methods for database Cho2017.}
\end{figure} 

\begin{table}[H]
    \centering
    \caption{Subject-wise balanced accuracy for database Cho2017.}
    \includegraphics[scale=0.9]{"MI/accuracy_table_Cho2017_pca3threshold0.60.jpg"}
\end{table}

\begin{table}[H]
    \centering
    \caption{Subject-wise p-values for database Cho2017.}
    \includegraphics[scale=0.9]{"MI/Cho2017_threshold_0.60.jpg"}
\end{table}


\newpage
\section{Database Grosse-Wentrup 2009 (MI)}

\begin{figure}[H]
    \centering
    \includegraphics[scale=0.5]{"MI/accuracy_Grosse-Wentrup_2009_pca3threshold0.60.jpg"}
    \caption{Accuracy as a function of the number of alignment trials for TSA and RPA methods for database Grosse-Wentrup 2009.}
\end{figure}

\begin{figure}[H]
    \centering
    \includegraphics[scale=0.55]{"MI/seriation_both_Grosse-Wentrup_2009_pca3threshold0.60.jpg"}
    \caption{Seriation plots for TSA (left) and RPA (right) methods for database Grosse-Wentrup 2009.}
\end{figure} 

\begin{table}[H]
    \centering
    \caption{Subject-wise balanced accuracy for database Grosse-Wentrup 2009.}
    \includegraphics[scale=0.9]{"MI/accuracy_table_Grosse-Wentrup_2009_pca3threshold0.60.jpg"}
\end{table}

\begin{table}[H]
    \centering
    \caption{Subject-wise p-values for database Grosse-Wentrup 2009.}
    \includegraphics[scale=0.9]{"MI/Grosse-Wentrup_2009_threshold_0.60.jpg"}
\end{table}

\newpage
\section{Database Physionet Motor Imagery (MI)}

\begin{figure}[H]
    \centering
    \includegraphics[scale=0.5]{"MI/accuracy_Physionet_Motor_Imagery_pca3threshold0.60.jpg"}
    \caption{Accuracy as a function of the number of alignment trials for TSA and RPA methods for database Physionet Motor Imagery.}
\end{figure}

\begin{figure}[H]
    \centering
    \includegraphics[scale=0.55]{"MI/seriation_both_Physionet_Motor_Imagery_pca3threshold0.60.jpg"}
    \caption{Seriation plots for TSA (left) and RPA (right) methods for database Physionet Motor Imagery.}
\end{figure} 

 \newpage

\begin{table}[H]
    \centering
    \caption{Subject-wise balanced accuracy for database Physionet Motor Imagery.}
    \includegraphics[scale=0.9]{"MI/accuracy_table_Physionet_Motor_Imagery_pca3threshold0.60.jpg"}
\end{table}

\begin{table}[H]
    \centering
    \caption{Subject-wise p-values for database Physionet Motor Imagery.}
    \includegraphics[scale=0.9]{"MI/Physionet_Motor_Imagery_threshold_0.60.jpg"}
\end{table}

\newpage
\section{Database Weibo 2014 (MI)}

\begin{figure}[H]
    \centering
    \includegraphics[scale=0.5]{"MI/accuracy_Weibo_2014_pca3threshold0.60.jpg"}
    \caption{Accuracy as a function of the number of alignment trials for TSA and RPA methods for database Weibo 2014.}
\end{figure}

\begin{figure}[H]
    \centering
    \includegraphics[scale=0.55]{"MI/seriation_both_Weibo_2014_pca3threshold0.60.jpg"}
    \caption{Seriation plots for TSA (left) and RPA (right) methods for database Weibo 2014.}
\end{figure} 

\begin{table}[H]
    \centering
    \caption{Subject-wise balanced accuracy for database Weibo 2014.}
    \includegraphics[scale=0.9]{"MI/accuracy_table_Weibo_2014_pca3threshold0.60.jpg"}
\end{table}

\begin{table}[H]
    \centering
    \caption{Subject-wise p-values for database Weibo 2014.}
    \includegraphics[scale=0.9]{"MI/Weibo_2014_threshold_0.60.jpg"}
\end{table}

\newpage
\section{Database Zhou 2016 (MI)}

\begin{figure}[H]
    \centering
    \includegraphics[scale=0.5]{"MI/accuracy_Zhou_2016_pca3threshold0.60.jpg"}
    \caption{Accuracy as a function of the number of alignment trials for TSA and RPA methods for database Zhou 2016.}
\end{figure}

\begin{figure}[H]
    \centering
    \includegraphics[scale=0.55]{"MI/seriation_both_Zhou_2016_pca3threshold0.60.jpg"}
    \caption{Seriation plots for TSA (left) and RPA (right) methods for database Zhou 2016.}
\end{figure} 

\begin{table}[H]
    \centering
    \caption{Subject-wise balanced accuracy for database Zhou 2016.}
    \includegraphics[scale=0.9]{"MI/accuracy_table_Zhou_2016_pca3threshold0.60.jpg"}
\end{table}

\begin{table}[H]
    \centering
    \caption{Subject-wise p-values for database Zhou 2016.}
    \includegraphics[scale=0.9]{"MI/Zhou_2016_threshold_0.60.jpg"}
\end{table}


\newpage


\section{Database SSVEP Exoskeleton (SSVEP)}

\begin{figure}[H]
    \centering
    \includegraphics[scale=0.5]{"SSVEP/accuracy_SSVEP_Exoskeleton_pca3threshold0.60.jpg"}
    \caption{Accuracy as a function of the number of alignment trials for TSA and RPA methods for database SSVEP Exoskeleton.}
\end{figure}

\begin{figure}[H]
    \centering
    \includegraphics[scale=0.55]{"SSVEP/seriation_both_SSVEP_Exoskeleton_pca3threshold0.60.jpg"}
    \caption{Seriation plots for TSA (left) and RPA (right) methods for database SSVEP Exoskeleton.}
\end{figure} 

\begin{table}[H]
    \centering
    \caption{Subject-wise balanced accuracy for database SSVEP Exoskeleton.}
    \includegraphics[scale=0.9]{"SSVEP/accuracy_table_SSVEP_Exoskeleton_pca3threshold0.60.jpg"}
\end{table}

\begin{table}[H]
    \centering
    \caption{Subject-wise p-values for database SSVEP Exoskeleton.}
    \includegraphics[scale=0.9]{"SSVEP/SSVEP_Exoskeleton_threshold_0.60.jpg"}
\end{table}


\newpage
\section{Database SSVEP Nakanishi (SSVEP)}

\begin{figure}[H]
    \centering
    \includegraphics[scale=0.5]{"SSVEP/accuracy_SSVEP_Nakanishi_pca3threshold0.60.jpg"}
    \caption{Accuracy as a function of the number of alignment trials for TSA and RPA methods for database SSVEP Nakanishi.}
\end{figure}

\begin{figure}[H]
    \centering
    \includegraphics[scale=0.55]{"SSVEP/seriation_both_SSVEP_Nakanishi_pca3threshold0.60.jpg"}
    \caption{Seriation plots for TSA (left) and RPA (right) methods for database SSVEP Nakanishi.}
\end{figure} 

\begin{table}[H]
    \centering
    \caption{Subject-wise balanced accuracy for database SSVEP Nakanishi.}
    \includegraphics[scale=0.9]{"SSVEP/accuracy_table_SSVEP_Nakanishi_pca3threshold0.60.jpg"}
\end{table}

\begin{table}[H]
    \centering
    \caption{Subject-wise p-values for database SSVEP Nakanishi.}
    \includegraphics[scale=0.9]{"SSVEP/SSVEP_Nakanishi_threshold_0.60.jpg"}
\end{table}


\newpage
\section{Database SSVEP Wang (SSVEP)}

\begin{figure}[H]
    \centering
    \includegraphics[scale=0.5]{"SSVEP/accuracy_SSVEP_Wang_pca3threshold0.60.jpg"}
    \caption{Accuracy as a function of the number of alignment trials for TSA and RPA methods for database SSVEP Wang.}
\end{figure}

\begin{figure}[H]
    \centering
    \includegraphics[scale=0.55]{"SSVEP/seriation_both_SSVEP_Wang_pca3threshold0.60.jpg"}
    \caption{Seriation plots for TSA (left) and RPA (right) methods for database SSVEP Wang.}
\end{figure} 

\begin{table}[H]
    \centering
    \caption{Subject-wise balanced accuracy for database SSVEP Wang.}
    \includegraphics[scale=0.9]{"SSVEP/accuracy_table_SSVEP_Wang_pca3threshold0.60.jpg"}
\end{table}

\begin{table}[H]
    \centering
    \caption{Subject-wise p-values for database SSVEP Wang.}
    \includegraphics[scale=0.9]{"SSVEP/SSVEP_Wang_threshold_0.60.jpg"}
\end{table}


\end{document}
